# Supplementary material for: Carriage rates and antimicrobial resistance of Staphylococcus aureus and methicillin-resistant Staphylococcus aureus in Ethiopia: A systematic review and meta-analysis
Source: PLoS One. 2025 Oct 10;20(10):e0333054. doi: 10.1371/journal.pone.0333054 (PMC12513613; doi:10.1371/journal.pone.0333054)
Supplement: S1 Table — (XLSX) [file pone.0333054.s001.xlsx]

## Sheet: SA CARRIAGE RATE 
SN.	Author	Title	Eligibility to be included	Data Extractor	Date of data extraction	Reason of exclusion	Year of Publication	Year of study	Region	City	Study Design	Age group	Study Population	Total Sample	Total No of SA Isolates	Total No of MRSA Isolates	Sensitivity test used	Isolates tested	Cotrimoxazole	Clindamycin	Erythromycin	Penicillin	Ampicillin	Chloramphenicol	Tetracycline	Gentamycin	Amikacin	Ceftriaxone	Ciprofloxacin	Vancomycin	Doxycycline	Kanamycin	Oxacillin	Augmentin	Amoxicillin
1	Abie et al.	Methicillin-resistant Staphylococcus aureus nasal carriage among janitors working in hospital and non-hospital areas: a comparative cross-sectional study	Eligible	MY	August 20-25/2024	NA	2020	2019	Amhara	Gondar	Cross-sectional	All	Janitors	436	101	21	Disc diffusion method	101	22	6	22	99			23	18			15
2	Addis et al	Bacterial uropathogens and burden of antimicrobial resistance pattern in urine specimens referred to Ethiopian Public Health Institute	Not selcted	NA	NA	Target Bacteria not found		NA	NA	NA	NA	NA	NA	NA	NA	NA	NA	NA	NA	NA	NA	NA	NA	NA	NA	NA	NA	NA	NA	NA	NA	NA	NA	NA	NA
3	Balta et al.	Nasal carriage of methicillin resistant Staphylococcus aureus strains among inpatients of Jimma hospital, South Western Ethiopia	Not selcted	NA	NA	Sample taken from patients		NA	NA	NA	NA	NA	NA	NA	NA	NA	NA	NA	NA	NA	NA	NA	NA	NA	NA	NA	NA	NA	NA	NA	NA	NA	NA	NA	NA
4	Belayhun et al	Asymptomatic nasopharyngeal bacterial carriage, multi-drug resistance pattern and associated factors among primary school children at Debre Berhan town, North Shewa, Ethiopia	Not selcted	NA	NA	Non specific to SA		NA	NA	NA	NA	NA	NA	NA	NA	NA	NA	NA	NA	NA	NA	NA	NA	NA	NA	NA	NA	NA	NA	NA	NA	NA	NA	NA	NA
5	Belete et al	The prevalence of vancomycin-resistant Staphylococcus aureus in Ethiopia: a systematic review and meta-analysis	Not selcted	NA	NA	Meta analysis		NA	NA	NA	NA	NA	NA	NA	NA	NA	NA	NA	NA	NA	NA	NA	NA	NA	NA	NA	NA	NA	NA	NA	NA	NA	NA	NA	NA
6	Beyene et al.	Nasal and Hand Carriage Rate of Staphylococcus aureus among Food Handlers Working in Jimma Town, Southwest Ethiopia	Eligible	MY	August 20-25/2024	NA	2019	2017	Oromoiya	Jimma	Cross-sectional	All	Food Handlers Working	300	86	6	Disc diffusion method	86	18		12	78	78	12	32	3		6	2	6			6	5
7	Beyene et al.	Nasal and hand carriage rate of Staphylococcus aureus among food handlers working in Jimma Town, Southwest Ethiopia	Not selcted	NA	August 20-25/2024	Duplicated	2019	2017	Oromoiya	Jimma	Cross-sectional	≥ 18 years old	Food Handlers Working	300	86	NA	NA	86	18		12	78	78	12	32	3		6	2	6			6	5
8	Bojang et al	Long-term impact of oral azithromycin taken by Gambian women during labor on prevalence and antibiotic susceptibility of Streptococcus pneumoniae and Staphylococcus aureus in their infants: follow-up of a randomized clinical trial	Not selcted	NA	NA	Not in Ethiopia		NA	NA	NA	NA	NA	NA	NA	NA	NA	NA	NA	NA	NA	NA	NA	NA	NA	NA	NA	NA	NA	NA	NA	NA	NA	NA	NA	NA
9	Dadi et al	Vancomycin resistant Enterococci and its associated factors among HIV infected patients on anti-retroviral therapy in Ethiopia	Not selcted	NA	NA	Not on SA		NA	NA	NA	NA	NA	NA	NA	NA	NA	NA	NA	NA	NA	NA	NA	NA	NA	NA	NA	NA	NA	NA	NA	NA	NA	NA	NA	NA
10	Dagnew et al.	Survey of nasal carriage of Staphylococcus aureus and intestinal parasites among food handlers working at Gondar University, Northwest Ethiopia	Eligible	TS	August 20-25/2024	NA	2012	2011	Amhara	Gondar	Cross-sectional	≥ 18 years old	Food Handlers Working	200	41	4	Disc diffusion method	41	11		6	21	19		13				4	0					16
11	Deribie et al	Bacteriological profile of burn patients at Yekatit 12 Hospital Burn Center, Ethiopia: A longitudinal study	Not selcted	NA	NA	unrelated to our study		NA	NA	NA	NA	NA	NA	NA	NA	NA	NA	NA	NA	NA	NA	NA	NA	NA	NA	NA	NA	NA	NA	NA	NA	NA	NA	NA	NA
12	Desta et al.	High Levels of Methicillin-Resistant Staphylococcus aureus Carriage Among Healthcare Workers at a Teaching Hospital in Addis Ababa Ethiopia: First Evidence Using mecA Detection	Eligible	MY	August 20-25/2024	NA	2022	2018-2019	Addis Ababa	Addis Ababa	Cross-sectional	≥ 17 years old	Healthcare Workers at a Teaching Hospital	1056	138	29	Disc diffusion test and mecA detection	138	44	17	25	108			50
13	Diriba et al.	Identification of bacterial uropathogen and antimicrobial resistance patterns among patients with diabetic and hypertension attending dilla university general hospital, dilla, ethiopia	Not selcted	NA	NA	Not on SA		NA	NA	NA	NA	NA	NA	NA	NA	NA	NA	NA	NA	NA	NA	NA	NA	NA	NA	NA	NA	NA	NA	NA	NA	NA	NA	NA	NA
14	Efa et al.	Methicillin-resistant Staphylococcus aureus carriage among medical students of Jimma University, Southwest Ethiopia	Eligible	MY	August 20-25/2024	NA	2019	2016	Oromoiya	Jimma	Cross-sectional	≥ 18 years old	All clinical year medical students	371	82	31	Disc diffusion method	82	54	5	14				48				22
15	Eshetie et al	Methicillin resistant Staphylococcus aureus in Ethiopia: A meta-analysis	Not selcted	NA	NA	Meta analysis		NA	NA	NA	NA	NA	NA	NA	NA	NA	NA	NA	NA	NA	NA	NA	NA	NA	NA	NA	NA	NA	NA	NA	NA	NA	NA	NA	NA
16	Fenta et al	Antimicrobial sensitivity profile and bacterial isolates among suspected pyogenic meningitis patients attending at Hawassa University Hospital: Cross-sectional study	Not selcted	NA	NA	Sample from Patients		NA	NA	NA	NA	NA	NA	NA	NA	NA	NA	NA	NA	NA	NA	NA	NA	NA	NA	NA	NA	NA	NA	NA	NA	NA	NA	NA	NA
17	Fiseha et al	Colonization Rate of Potential Neonatal Disease-Causing Bacteria, Associated Factors, and Antimicrobial Susceptibility Profile Among Pregnant Women Attending Government Hospitals in Hawassa, Ethiopia	Not selcted	NA	NA	Not on SA		NA	NA	NA	NA	NA	NA	NA	NA	NA	NA	NA	NA	NA	NA	NA	NA	NA	NA	NA	NA	NA	NA	NA	NA	NA	NA	NA	NA
18	Gabriel et al.	Nasal carriage and drug sensitivity of Staphylococcus aureus among health workers of Jimma university specialized hospital, southwestern Ethiopia	Not selcted	NA	NA	Not on SA		NA	NA	NA	NA	NA	NA	NA	NA	NA	NA	NA	NA	NA	NA	NA	NA	NA	NA	NA	NA	NA	NA	NA	NA	NA	NA	NA	NA
19	Gebre et al	Nasopharyngeal Staphylococcus aureus colonization among HIV-infected children in Addis Ababa, Ethiopia: Antimicrobial susceptibility pattern and association with Streptococcus pneumoniae colonization	Not selcted	NA	NA	Duplicated	2022	NA	NA	NA	NA	NA	NA	NA	NA	NA	NA	NA	NA	NA	NA	NA	NA	NA	NA	NA	NA	NA	NA	NA	NA	NA	NA	NA	NA
20	Gebre et al	Nasopharyngeal carriage and antimicrobial susceptibility patterns of Streptococcus pneumoniae among children under five in Southwest Ethiopia	Not selcted	NA	NA	Not on SA	2017	NA	NA	NA	NA	NA	NA	NA	NA	NA	NA	NA	NA	NA	NA	NA	NA	NA	NA	NA	NA	NA	NA	NA	NA	NA	NA	NA	NA
21	Gebre et al.	Nasopharyngeal Staphylococcus aureus colonization among HIV-infected children in Addis Ababa, Ethiopia: antimicrobial susceptibility pattern and association with Streptococcus pneumoniae colonization	Eligible	MY	August 20-25/2024	NA	2023	2016-2018	Addis Ababa	Addis Ababa	Cross-sectional	0-14 Years old	HIV-infected children	183	50	5	Disc diﬀusion method	50	12	10	12			3	16	6			2
22	Gebremedhin et al.	Prevalence and risk factors of methicillin-resistant Staphylococcus aureus colonization among HIV patients in Mekelle, Northern Ethiopia	Eligible	TS	August 20-25/2024	NA	2016	2014-2015	Tigray	Mekelle	Cross-sectional	All	HIV-positive individuals	249	81	6	Kirby-Bauer disk diﬀusion method	81	2	3	3						0		1
23	Gebremeskel et al.	Methicillin-resistant Staphylococcus aureus antibiotic susceptibility profile and associated factors among hospitalized patients at Hawassa University Comprehensive Specialized Hospital, Ethiopia	Not selcted	NA	NA	Sample taken from parients	NA	NA	NA	NA	NA	NA	NA	NA	NA	NA	NA	NA	NA	NA	NA	NA	NA	NA	NA	NA	NA	NA	NA	NA	NA	NA	NA	NA	NA
24	Gebreyesus et al	Nasal and hand carriage rate of methicillin resistant Staphylococcus aureus (MRSA) among health care workers in Mekelle Hospital, North Ethiopia	Not selcted	NA	NA	Articles not accessible		NA	NA	NA	NA	NA	NA	NA	NA	NA	NA	NA	NA	NA	NA	NA	NA	NA	NA	NA	NA	NA	NA	NA	NA	NA	NA	NA	NA
25	Kahsay et al.	Prevalence and antimicrobial susceptibility patterns of methicillin-resistant Staphylococcus aureus among janitors of Mekelle University, North Ethiopia	Eligible	TS	August 20-25/2024	NA	2018	2016	Tigray	Mekelle	Cross-sectional	≥ 18 years old	Janitors	384	69	24	Kirby-Bauer disc diffusion method	69			15	67		19							13
26	Kahsay et al.	Prevalence and antimicrobial susceptibility patterns of methicillin-resistant Staphylococcus aureus among janitors of Mekelle University, North Ethiopia	Not selcted	NA	August 20-25/2024	Dupplicate	2018	2016	Tigray	Mekelle	Cross-sectional	≥ 18 years old	Janitors	384	69	24	Kirby-Bauer disc diffusion method	69			15	67		19							13
27	Kejela et al.	Prevalence and antibiotic susceptibility pattern of methicillin-resistant Staphylococcus aureus (MRSA) among primary school children and prisoners in Jimma Town, Southwest Ethiopia	Eligible	TS	August 20-25/2024	NA	2013	2010-2011	Oromoiya	Jimma	Cross-sectional	All	Primary school children and prisoners	354	169	39	Kirby Bauer disc diffusion method	169	9		47	169	129	111	35	8	35			5		59
28	Kirecci et al.	A Research of nasal methicillin resistant/sensitive Staphylococcus aureus and pharyngeal beta-haemolytic Streptococcus carriage in midwifery students in Kahramanmaras, Eastern Mediterranean Region of Turkey	Not selcted	NA	August 20-25/2024	Done in Turkey (Outside Ethiopia)	2010	2010	Europe	Turkey	Cross-sectional	≥ 18 years old	Midwifery Students	135	19	NA		NA	NA	NA	NA	NA	NA	NA	NA	NA	NA	NA	NA	NA	NA	NA	NA	NA	NA
29	Kumalo et al.	Group B Streptococci recto-vaginal colonization, antimicrobial susceptibility pattern, and associated factors among pregnant women at selected health facilities of Wolaita Sodo Town, Southern Ethiopia	Not selcted	NA	August 20-25/2024	The isolate is not SA it is GBS	2023	2022	SNNRP	Wolayta Sodo	Cross-sectional	≥ 18 years old	Pregnant mothers	NA	NA	NA	NA	NA	NA	NA	NA	NA	NA	NA	NA	NA	NA	NA	NA	NA	NA	NA	NA	NA	NA
30	Legesse et al.	Nasal carriage, risk factors and antimicrobial susceptibility pattern of methicillin resistant Staphylococcus aureus among healthcare workers in Adigrat and Wukro hospitals, Tigray, Northern Ethiopia	Eligible	TS	August 20-25/2024	NA	2018	2016	Tigray	Wukro & Adigrat	Cross-sectional	≥ 20 years old	Health care-workers	242	29	14	Modifed Kirby–Bauer disc difusion	29	15	5	18	27	14	5	16	11	13		11			19
31	Lemma et al.	Methicillin resistant staphylococcus aureus among HIV infected pediatric patients in northwest Ethiopia: Carriage rates and antibiotic co-resistance profiles	Not selcted	NA	NA	Site not specified		AN	NA	NA	NA	NA	NA	NA	NA	NA	Kirby-Bauer disk diffusion method	NA	NA	NA	NA	NA	NA	NA	NA	NA	NA	NA	NA	NA	NA	NA	NA	NA	NA
32	Mamo et al.	Nasal carriage rate, antimicrobial susceptibility patterns and associated risk factors of methicillin-resistant Staphylococcus aureus among prisoners in Dessie town, Northeast Ethiopia	Not selcted	NA	NA	Preprint (Not Published yet)	2020	2020	Amhara	Dessie	Cross-sectional	≥ 18 years old	Prisoners	329	115	35	NA	115	31	11	27	111		18	26	27			19
33	Manilal et al.	Methicillin-resistant Staphylococcus aureus colonization in HIV patients of Arba Minch Province, Ethiopia: Carriage rates, antibiotic resistance, and biofilm formation	Eligible	MY	August 20-25/2024	NA	2019	2017	SNNRP	Arba Minch	Cross-sectional	≥ 18 years old	HIV Infected Patients	307	122	64	Kirby-Bauer disk diffusion	64	25	2	31			6	29	15	6		6	0	21
34	Manilal et al.	Prevalence and biofilm forming potency of multi-drug resistant Staphylococcus aureus among food handlers in Arba Minch University, South Ethiopia	Not selcted	NA	NA	Dupplicate	2019	2017	SNNRP	Arba Minch	Cross-sectional	≥ 18 years old	HIV Infected Patients	307	122	64	Kirby-Bauer disk diffusion	64	25	2	31			6	29	15	6		6	0	21
35	Mekuria et al.	Nasal Carriage and Associated Factors of Methicillin-Resistant Staphylococcus Aureus Among Medicine and Health Science Students of Arba Minch University, Arba Minch, Ethiopia	Not selcted	NA	NA	Dupplicate (Except the title is modified from the previous one)	2022	2020	SNNRP	Arba Minch	Cross-sectional	≥ 18 years old	Medcine and Health Science Students	258	70	19	Kirby-Bauer disk diffusion	70	22	4	16	70	67	9	17	17			10
36	Mekuriya et al.	Methicillin-resistant Staphylococcus aureus colonization among medicine and health science students, Arba Minch University, Ethiopia	Eligible	MY	August 20-25/2024	NA	2022	2020	SNNRP	Arba Minch	Cross-sectional	≥ 18 years old	Medcine and Health Science Students	258	70	19	Kirby-Bauer disk diffusion	70	22	4	16	70	67	9	17	17			10
37	Muhaba et al.	Methicillin resistance Staphylococcus aureus nasal carriage and its associated factors among HIV patients attending art clinic at Dessie comprehensive specialized hospital, Dessie, North East Ethiopia	Eligible	MY	August 20-25/2024	NA	2022	2020	Amhara	Dessie	Cross-sectional	All	HIV Patients	206	127	58	NA	127	79	6	53	127		11	47	3			16
38	Mulu et al.	Nasal Carriage Rate Of Methicillin Resistant Staphylococcus Aureus, Antimicrobial Susceptibility Pattern And Associated Risk Factors Among Pregnant Women At The University Of Gondar Comprehensive Specialized Hospital Northwest, Ethiopia	Not selcted	NA	NA	Dupplicate	2021	2020	Amhara	Gondar	Cross-sectional	18-40	Pregnant mothers	423	60	8	Kirby-Bauer disc diffusion method	60	8	0	0	47		12		13			25		10
39	Mulu et al.	Common causes of vaginal infections and antibiotic susceptibility of aerobic bacterial isolates in women of reproductive age attending at Felegehiwot referral Hospital, Ethiopia: A cross sectional study	Not selcted	NA	NA	The title is not related to the topic of interest	2015	2013	Amhara	Bahir Dar	Cross-sectional	15-49	Reproductive age women	409	NA	NA	NA	NA	NA	NA	NA	NA	NA	NA	NA	NA	NA	NA	NA	NA	NA	NA	NA	NA	NA
40	Mulu et al.	Pharyngeal colonization and drug resistance profiles of morraxella catarrrhalis, streptococcus pneumoniae, staphylococcus aureus, and haemophilus influenzae among HIV infected children attending ART clinic of felegehiwot referral hospital, Ethiopia	Eligible	MY	August 20-25/2024	NA	2018	2016-2017	Amhara	Bahirdar (FHCSH)	Cross-sectional	6 - 15 years old	HIV Infected Pediatrics	300	88	29	Kirby-Bauer disk diffusion method	88	45	23	31	74		6	19				24
41	Mulu et al.	Nasal Carriage Rate Of Methicillin Resistant Staphylococcus Aureus, Antimicrobial Susceptibility Pattern And Associated Risk Factors Among Pregnant Women At The University Of Gondar Comprehensive Specialized Hospital Northwest, Ethiopia	Eligible	MY	August 20-25/2024	NA	2021	2020	Amhara	Gondar	Cross-sectional	18-40	Pregnant mothers	423	60	8	Kirby-Bauer disc diffusion method	60	8	0	0	47		12		13			25		10
42	Reta et al.	Nasal carriage, risk factors and antimicrobial susceptibility pattern of methicillin resistant Staphylococcus aureus among school children in Ethiopia	Eligible	TS	August 20-25/2024	NA	2014	2013	Amhara	Bahirdar	Cross-sectional	6 - 12 years old	Primary school children	300	123	17	Modifed Kirby-Bauer disc diﬀusion	17	2	0		17		0		0		0	0		2		17
43	Reta et al.	Nasal colonization and antimicrobial susceptibility pattern of Staphylococcus aureus among pre-school children in Ethiopia	Eligible	TS	August 20-25/2024	NA	2017	2015	Amhara	Debre Markos	Cross-sectional	1 - 6 years old	Pre-school children	400	52	0	Modifed Kirby-Bauer disc diﬀusion	52		0	0	48	48	8	16	0		0			12		0	12
44	Reta et al.	Nasal colonization of methicillin resistant Staphylococcus aureus in Ethiopia: A systematic review and meta-analysis	Not selcted	NA	NA	It is not primary study rather SRMA	2019	NA	NA	NA	NA	NA	NA	NA	NA	NA	NA	NA	NA	NA	NA	NA	NA	NA	NA	NA	NA	NA	NA	NA	NA	NA	NA	NA	NA
45	Seyoum et al.	Enterotoxin gene profile of staphylococcus aureus isolates recovered from bovine milk produced in central Ethiopia	Not selcted	NA	NA	Sample was taken from bovine milk	2016	2015	Central Ethiopia	Central Ethiopia	NA	NA	NA	NA	NA	NA	NA	NA	NA	NA	NA	NA	NA	NA	NA	NA	NA	NA	NA	NA	NA	NA	NA	NA	NA
46	Shibabaw et al.	Antimicrobial susceptibility pattern of nasal Staphylococcus aureus among Dessie Referral Hospital health care workers, Dessie, Northeast Ethiopia	Eligible	TS	August 20-25/2024	NA	2014	2010-2011	Amhara	Dessie	Cross-sectional	20 - 55 years old	Health care-workers	118	34	15	Modifed Kirby-Bauer disc diﬀusion	34	18		22	34	31	23	25	20				10			15		30
47	Shibabaw et al.	Nasal carriage rate of methicillin resistant Staphylococcus aureus among Dessie Referral Hospital Health Care Workers; Dessie, Northeast Ethiopia	Not selcted	NA	NA	the same data with title modification		NA	NA	NA	NA	NA	NA	NA	NA	NA	NA	NA	NA	NA	NA	NA	NA	NA	NA	NA	NA	NA	NA	NA	NA	NA	NA	NA	NA
48	Tamimi et al	Phenotypic and molecular screening of nasal s. Aureus from adult hospitalized patients for methicillin-and vancomycin-resistance	Not selcted	NA	NA	Sample taken from patients		NA	NA	NA	NA	NA	NA	NA	NA	NA	NA	NA	NA	NA	NA	NA	NA	NA	NA	NA	NA	NA	NA	NA	NA	NA	NA	NA	NA
49	Terefe A	Nasal colonization of methicillin-resistant Staphylococcus aureus in Ethiopia: A meta-analysis	Not selcted	NA	NA	Meta analysis		NA	NA	NA	NA	NA	NA	NA	NA	NA	NA	NA	NA	NA	NA	NA	NA	NA	NA	NA	NA	NA	NA	NA	NA	NA	NA	NA	NA
50	Tewodros et al	Staphylococcus aureus isolates from a surgical department: nasal carriage, environmental contamination, and susceptibilities to antimicrobials	Not selcted	NA	NA	Data too old		NA	NA	NA	NA	NA	NA	NA	NA	NA	NA	NA	NA	NA	NA	NA	NA	NA	NA	NA	NA	NA	NA	NA	NA	NA	NA	NA	NA
51	Tewodros et al	Nasal carrier rates and antibiotic resistance of Staphylococcus aureus isolates from hospital and non-hospital populations, Addis Ababa	Not selcted	NA	NA	Duplicate of No 50		NA	NA	NA	NA	NA	NA	NA	NA	NA	NA	NA	NA	NA	NA	NA	NA	NA	NA	NA	NA	NA	NA	NA	NA	NA	NA	NA	NA
52	Tigabu et al.	Nasal Carriage Rate, Antimicrobial Susceptibility Pattern, and Associated Factors of Staphylococcus aureus with Special Emphasis on MRSA among Urban and Rural Elementary School Children in Gondar, Northwest Ethiopia: A Comparative Cross-Sectional Study	Eligible	MY	August 20-25/2024	NA	2018	2018	Amhara	Gondar	Cross-sectional	≥ 6 years old	Primary school children	622	143	14	Modifed Kirby-Bauer disc diﬀusion	143	14	7	33	142			102	1			3
53	Tigabu et al.	Inducible clindamycin and methicillin resistant staphylococcus aureus among cancer patients at university of gondar compressive specialized hospital, Northwest Ethiopia: Carriage rate and antibiotic resistance patterns	Not selcted	NA	NA	Sample taken from patients		NA	NA	NA	NA	NA	NA	NA	NA	NA	NA	NA	NA	NA	NA	NA	NA	NA	NA	NA	NA	NA	NA	NA	NA	NA	NA	NA	NA
54	Tilahun M	Multi-Drug Resistance Profile, Prevalence of Extended-Spectrum Beta-Lactamase and Carbapenemase-Producing Gram Negative Bacilli Among Admitted Patients After Surgery with Suspected of Surgical Site Nosocomial Infection North East Ethiopia	Not selcted	NA	NA	Not done on SA		NA	NA	NA	NA	NA	NA	NA	NA	NA	NA	NA	NA	NA	NA	NA	NA	NA	NA	NA	NA	NA	NA	NA	NA	NA	NA	NA	NA
55	Wada et al	Nasopharyngeal carriage of Streptococcus pneumoniae and antimicrobial susceptibility pattern among school children in South Ethiopia: post-vaccination era	Not selcted	NA	NA	Not done on SA		NA	NA	NA	NA	NA	NA	NA	NA	NA	NA	NA	NA	NA	NA	NA	NA	NA	NA	NA	NA	NA	NA	NA	NA	NA	NA	NA	NA
56	Wolde et al.	Nasal Carriage Rate of Staphylococcus aureus, Its Associated Factors, and Antimicrobial Susceptibility Pattern Among Health Care Workers in Public Hospitals, Harar, Eastern Ethiopia	Eligible	MY	August 20-25/2024	NA	2023	2021	Harari	Harar	Cross-sectional	≥ 20 years old	Health care-workers	295	46	33	Kirby-Bauer disc diffusion	46	13	3	7	43		0	27				2				43
57	Zike et al	Vancomycin Resistant Enterococci Prevalence, Antibiotic Susceptibility Patterns and Colonization Risk Factors Among HIV-Positive Patients in Health-Care Facilities in Debre Berhan Town, Ethiopia	Not selcted	NA	NA	Not done on SA		NA	NA	NA	NA	NA	NA	NA	NA	NA	NA	NA	NA	NA	NA	NA	NA	NA	NA	NA	NA	NA	NA	NA	NA	NA	NA	NA	NA
